# Supplementary material for: Otitis in a cat associated with Corynebacterium provencense
Source: BMC Vet Res. 2018 Jun 25;14:200. doi: 10.1186/s12917-018-1526-9 (PMC6019829; doi:10.1186/s12917-018-1526-9)
Supplement: Supplementary file 1 — Annotations of Gap regions comparing 17KM38 and SN15. The genome sequences of 17KM38 and SN15 were compared with mauve and gap regions extracted. Annotations of these regions are shown here (XLSX 21 kb). [file 12917_2018_1526_MOESM1_ESM.xlsx]

## Sheet: Sheet1
name	start	end	length	direction	product
CDS	20613	20951	339	reverse	hypothetical_protein
CDS	20990	21313	324	reverse	hypothetical_protein
CDS	21423	21848	426	reverse	hypothetical_protein
CDS	22269	22577	309	forward	Insertion_element_IS6110_uncharacterized_12.0_kDa_protein
CDS	22574	23461	888	forward	hypothetical_protein
CDS	24507	25508	1002	forward	hypothetical_protein
CDS	26262	28013	1752	reverse	hypothetical_protein
CDS	28013	28726	714	reverse	hypothetical_protein
helD	28723	30153	1431	reverse	DNA_helicase_IV
CDS	115681	115842	162	reverse	hypothetical_protein
CDS	115988	116389	402	forward	hypothetical_protein
CDS	116425	117567	1143	forward	NADH_oxidase
acuI	117619	118596	978	reverse	Acrylyl-CoA_reductase_AcuI
CDS	119131	119619	489	forward	putative_HTH-type_transcriptional_regulator
yhdN_1	119818	120873	1056	forward	General_stress_protein_69
CDS	120884	122245	1362	forward	hypothetical_protein
CDS	122387	122800	414	forward	hypothetical_protein
CDS	122882	123346	465	reverse	hypothetical_protein
CDS	123343	124059	717	reverse	putative_oxidoreductase
nemA	124063	125184	1122	reverse	N-ethylmaleimide_reductase
CDS	125211	125954	744	reverse	hypothetical_protein
CDS	125985	127229	1245	forward	hypothetical_protein
CDS	127243	127494	252	reverse	hypothetical_protein
CDS	127491	128000	510	reverse	putative_HTH-type_transcriptional_regulator
cpo	128043	128924	882	reverse	Non-heme_chloroperoxidase
CDS	128917	129942	1026	reverse	Zinc-type_alcohol_dehydrogenase-like_protein
CDS	130076	130462	387	forward	hypothetical_protein
CDS	130496	131506	1011	forward	hypothetical_protein
CDS	131733	133517	1785	reverse	hypothetical_protein
CDS	133675	134472	798	forward	hypothetical_protein
CDS	135034	135252	219	forward	hypothetical_protein
CDS	135435	136544	1110	forward	hypothetical_protein
CDS	136541	136651	111	forward	hypothetical_protein
CDS	136756	138336	1581	forward	hypothetical_protein
CDS	140460	141032	573	reverse	hypothetical_protein
CDS	141076	141312	237	forward	hypothetical_protein
CDS	142408	142905	498	forward	hypothetical_protein
CDS	143798	143968	171	forward	hypothetical_protein
ssuD	144313	145572	1260	reverse	Alkanesulfonate_monooxygenase
futA1	145648	146814	1167	reverse	Iron_uptake_protein_A1
potA	146883	148010	1128	reverse	Spermidine/putrescine_import_ATP-binding_protein_PotA
CDS	148069	149892	1824	reverse	hypothetical_protein
CDS	150145	150510	366	forward	hypothetical_protein
CDS	168259	169989	1731	forward	hypothetical_protein
vapC	177439	177753	315	forward	tRNA(fMet)-specific_endonuclease_VapC
CDS	177845	178603	759	forward	hypothetical_protein
fepB_1	178672	179706	1035	forward	Ferrienterobactin-binding_periplasmic_protein
CDS	180000	180155	156	reverse	hypothetical_protein
CDS	180312	181070	759	forward	hypothetical_protein
soxC_1	267137	268417	1281	reverse	Dibenzothiophene_desulfurization_enzyme_C
CDS	268475	270157	1683	reverse	putative_ABC_transporter_ATP-binding_protein
ddpC	270154	271026	873	reverse	putative_D,D-dipeptide_transport_system_permease_protein_DdpC
gsiC_1	271026	272090	1065	reverse	Glutathione_transport_system_permease_protein_GsiC
nikA	272090	273727	1638	reverse	Nickel-binding_periplasmic_protein
dmoA	273724	275124	1401	reverse	Dimethyl-sulfide_monooxygenase
CDS	284145	285266	1122	forward	hypothetical_protein
nfdA	285124	286827	1704	reverse	N-substituted_formamide_deformylase
CDS	287045	288007	963	forward	hypothetical_protein
proP	288155	289540	1386	forward	Proline/betaine_transporter
CDS	421899	422480	582	forward	hypothetical_protein
CDS	422609	423580	972	forward	hypothetical_protein
CDS	423745	426456	2712	forward	hypothetical_protein
CDS	426536	427780	1245	forward	hypothetical_protein
CDS	427928	429286	1359	forward	hypothetical_protein
CDS	429286	429507	222	forward	hypothetical_protein
CDS	429615	430409	795	forward	hypothetical_protein
CDS	430406	431104	699	reverse	hypothetical_protein
CDS	431224	431463	240	reverse	hypothetical_protein
CDS	637280	638233	954	reverse	hypothetical_protein
CDS	1328218	1329048	831	forward	hypothetical_protein
CDS	1329169	1329762	594	reverse	hypothetical_protein
CDS	1330923	1331150	228	reverse	hypothetical_protein
davT	1331425	1332759	1335	forward	5-aminovalerate_aminotransferase_DavT
ssuC	1332759	1333577	819	forward	Putative_aliphatic_sulfonates_transport_permease_protein_SsuC
tauA	1333579	1334661	1083	forward	Taurine-binding_periplasmic_protein
cmpD	1334658	1335488	831	forward	Bicarbonate_transport_ATP-binding_protein_CmpD
CDS	1335524	1336282	759	forward	putative_oxidoreductase
CDS	1336287	1337033	747	forward	hypothetical_protein
tauR	1337061	1338506	1446	forward	HTH-type_transcriptional_regulator_TauR
CDS	1338503	1340662	2160	reverse	hypothetical_protein
CDS	1340659	1345701	5043	reverse	hypothetical_protein
CDS	1345780	1345968	189	forward	hypothetical_protein
CDS	1346152	1347303	1152	reverse	hypothetical_protein
rbsR	1347483	1348520	1038	forward	Ribose_operon_repressor
pucK	1348625	1349950	1326	forward	Uric_acid_permease_PucK
CDS	1349947	1351311	1365	forward	8-oxoguanine_deaminase
CDS	1351308	1352024	717	forward	hypothetical_protein
polC	1352061	1355270	3210	forward	DNA_polymerase_III_PolC-type
CDS	1355403	1355774	372	reverse	hypothetical_protein
CDS	1431765	1432487	723	forward	hypothetical_protein
CDS	1540408	1540587	180	reverse	hypothetical_protein
rapA	1759471	1762407	2937	forward	RNA_polymerase-associated_protein_RapA
CDS	1762409	1765456	3048	forward	hypothetical_protein
gltC	1765626	1766501	876	forward	HTH-type_transcriptional_regulator_GltC
CDS	1766814	1769177	2364	reverse	hypothetical_protein
hmrR	1769239	1769598	360	reverse	HTH-type_transcriptional_regulator_HmrR
ydhP_1	1769657	1770853	1197	forward	Inner_membrane_transport_protein_YdhP
CDS	1770850	1771761	912	forward	2-haloacrylate_reductase
azoR1	1771805	1772494	690	reverse	FMN-dependent_NADH-azoreductase_1
CDS	1772545	1772871	327	reverse	hypothetical_protein
CDS	1772931	1773227	297	reverse	hypothetical_protein
CDS	1773496	1773669	174	forward	hypothetical_protein
CDS	1773666	1774712	1047	forward	hypothetical_protein
CDS	1775056	1775550	495	forward	putative_HTH-type_transcriptional_regulator
sttH	1775642	1776211	570	forward	Streptothricin_hydrolase
CDS	1776028	1776876	849	reverse	hypothetical_protein
CDS	1777043	1777150	108	forward	hypothetical_protein
yhdN_2	1777144	1778202	1059	reverse	General_stress_protein_69
mas	1778301	1779272	972	forward	Mycocerosic_acid_synthase
CDS	1779269	1780180	912	forward	hypothetical_protein
stp	1780247	1781701	1455	reverse	Multidrug_resistance_protein_Stp
CDS	1781896	1782855	960	reverse	hypothetical_protein
ehpR	1782982	1783365	384	forward	Phenazine_antibiotic_resistance_protein_EhpR
ydhP_2	1783467	1784726	1260	forward	Inner_membrane_transport_protein_YdhP
nlhH	1784723	1785415	693	forward	Carboxylesterase_NlhH
CDS	1785412	1785948	537	forward	hypothetical_protein
limB	1785945	1786832	888	forward	Limonene_1,2-monooxygenase
CDS	1787050	1787922	873	reverse	hypothetical_protein
efpA	1788016	1789455	1440	forward	putative_MFS-type_transporter_EfpA
CDS	1789862	1790929	1068	forward	Zinc-type_alcohol_dehydrogenase-like_protein
CDS	1790951	1791550	600	forward	putative_methyltransferase
CDS	1847944	1848594	651	reverse	hypothetical_protein
CDS	1848667	1848837	171	reverse	hypothetical_protein
CDS	1848824	1849189	366	reverse	hypothetical_protein
CDS	2066191	2066364	174	forward	hypothetical_protein
CDS	2066482	2066739	258	forward	hypothetical_protein
CDS	2066812	2067147	336	forward	hypothetical_protein
gsiD_1	2067516	2068313	798	reverse	Glutathione_transport_system_permease_protein_GsiD
gsiC_2	2068310	2069350	1041	reverse	Glutathione_transport_system_permease_protein_GsiC
oppA	2069359	2070870	1512	reverse	Oligopeptide-binding_protein_OppA
CDS	2077300	2077869	570	forward	hypothetical_protein
CDS	2097767	2098060	294	reverse	hypothetical_protein
CDS	2098236	2098439	204	forward	hypothetical_protein
CDS	2098433	2098762	330	forward	hypothetical_protein
CDS	2099650	2100018	369	forward	hypothetical_protein
CDS	2100061	2100864	804	forward	hypothetical_protein
CDS	2101557	2102207	651	reverse	hypothetical_protein
CDS	2102448	2102678	231	reverse	hypothetical_protein
galK	2157889	2158269	381	reverse	Galactokinase
atzF	2213851	2215638	1788	reverse	Allophanate_hydrolase
yhdG	2215641	2217221	1581	reverse	putative_amino_acid_permease_YhdG
CDS	2217482	2218372	891	forward	hypothetical_protein
fic	2218374	2219222	849	forward	putative_adenosine_monophosphate-protein_transferase_fic
ethR	2219333	2219959	627	forward	HTH-type_transcriptional_regulator_EthR
accA1	2220090	2223785	3696	reverse	Acetyl-/propionyl-coenzyme_A_carboxylase_alpha_chain
CDS	2223782	2224549	768	reverse	hypothetical_protein
CDS	2224671	2225522	852	reverse	hypothetical_protein
CDS	2228239	2228505	267	reverse	hypothetical_protein
CDS	2229118	2229417	300	reverse	hypothetical_protein
lldR	2229832	2230485	654	reverse	Putative_L-lactate_dehydrogenase_operon_regulatory_protein
ntaA_1	2230699	2232102	1404	forward	Nitrilotriacetate_monooxygenase_component_A
CDS	2232150	2232638	489	forward	hypothetical_protein
dapA	2232635	2233627	993	forward	4-hydroxy-tetrahydrodipicolinate_synthase
naiP	2233629	2234993	1365	forward	Putative_niacin/nicotinamide_transporter_NaiP
CDS	2234990	2235787	798	forward	putative_enoyl-CoA_hydratase_echA12
ntaA_2	2235808	2236113	306	reverse	Nitrilotriacetate_monooxygenase_component_A
CDS	2236110	2237285	1176	reverse	hypothetical_protein
CDS	2243652	2244857	1206	forward	hypothetical_protein
CDS	2245259	2248039	2781	forward	hypothetical_protein
CDS	2248148	2248297	150	reverse	hypothetical_protein
CDS	2248462	2248680	219	reverse	hypothetical_protein
CDS	2248765	2249277	513	forward	Acetyltransferase
CDS	2249332	2250483	1152	forward	hypothetical_protein
CDS	2250772	2251605	834	forward	hypothetical_protein
xerC	2251569	2251892	324	reverse	Tyrosine_recombinase_XerC
CDS	2252034	2252333	300	forward	hypothetical_protein
CDS	2252330	2252605	276	forward	hypothetical_protein
CDS	2252836	2253465	630	forward	hypothetical_protein
CDS	2253468	2253665	198	forward	hypothetical_protein
CDS	2253700	2253891	192	forward	hypothetical_protein
CDS	2253888	2256080	2193	forward	hypothetical_protein
CDS	2256223	2257026	804	forward	hypothetical_protein
CDS	2257067	2257495	429	forward	hypothetical_protein
CDS	2257496	2257915	420	forward	hypothetical_protein
CDS	2258039	2259544	1506	forward	hypothetical_protein
sauT	2290226	2290864	639	forward	putative_sulfoacetate--CoA_ligase
CDS	2291006	2291314	309	reverse	hypothetical_protein
CDS	2291550	2292080	531	reverse	hypothetical_protein
smpB	2292942	2293493	552	reverse	SsrA-binding_protein
ftsX	2293521	2294423	903	reverse	Cell_division_protein_FtsX
ftsE	2294454	2295143	690	reverse	Cell_division_ATP-binding_protein_FtsE
prfB	2295252	2295374	123	reverse	Peptide_chain_release_factor_2
CDS	2309225	2309641	417	forward	hypothetical_protein
CDS	2309687	2309989	303	reverse	hypothetical_protein
CDS	2324051	2325331	1281	forward	hypothetical_protein
CDS	2325569	2325679	111	reverse	hypothetical_protein
CDS	2486133	2486432	300	reverse	hypothetical_protein
CDS	2486514	2486852	339	reverse	hypothetical_protein
CDS	2486964	2487086	123	reverse	hypothetical_protein
CDS	2487116	2487379	264	reverse	hypothetical_protein
gsiB	2488082	2489557	1476	forward	Glutathione-binding_protein_GsiB
gsiC_3	2489554	2490594	1041	forward	Glutathione_transport_system_permease_protein_GsiC
gsiD_2	2490591	2491490	900	forward	Glutathione_transport_system_permease_protein_GsiD
gsiA	2491487	2493112	1626	forward	Glutathione_import_ATP-binding_protein_GsiA
moxC	2493116	2494075	960	forward	Putative_monooxygenase_MoxC
soxC_2	2494075	2495355	1281	forward	Dibenzothiophene_desulfurization_enzyme_C
ntaA_3	2495358	2496677	1320	forward	Nitrilotriacetate_monooxygenase_component_A
plaP	2496688	2498322	1635	forward	Low-affinity_putrescine_importer_PlaP
CDS	2498330	2499379	1050	forward	hypothetical_protein
CDS	2570019	2570558	540	forward	hypothetical_protein
bcr	2570631	2571779	1149	reverse	Bicyclomycin_resistance_protein
CDS	2571859	2572680	822	reverse	hypothetical_protein
yxlF	2572680	2573615	936	reverse	putative_ABC_transporter_ATP-binding_protein_YxlF
CDS	2573669	2575114	1446	forward	hypothetical_protein
CDS	2593033	2594127	1095	reverse	hypothetical_protein
CDS	2597395	2597955	561	reverse	hypothetical_protein
CDS	2597952	2599469	1518	reverse	hypothetical_protein
eccA3	2599568	2601487	1920	reverse	ESX-3_secretion_system_protein_EccA3
CDS	2601487	2602461	975	reverse	hypothetical_protein
CDS	2635497	2636345	849	reverse	hypothetical_protein
CDS	2636427	2637209	783	reverse	hypothetical_protein
CDS	2637376	2638278	903	reverse	hypothetical_protein
CDS	2638447	2639313	867	reverse	hypothetical_protein
CDS	2639391	2639498	108	forward	hypothetical_protein
CDS	2723695	2723940	246	reverse	hypothetical_protein
CDS	2724396	2724569	174	reverse	hypothetical_protein
CDS	2724566	2724865	300	reverse	hypothetical_protein
CDS	2725160	2725309	150	reverse	hypothetical_protein
CDS	2725368	2726246	879	reverse	hypothetical_protein
CDS	2741490	2741801	312	forward	hypothetical_protein
CDS	2741807	2742256	450	forward	hypothetical_protein
CDS	2742295	2742603	309	forward	Insertion_element_IS6110_uncharacterized_12.0_kDa_protein
CDS	2742600	2742812	213	forward	hypothetical_protein
CDS	2742817	2743488	672	forward	hypothetical_protein
CDS	2743522	2744070	549	forward	hypothetical_protein
CDS	2756015	2756269	255	reverse	hypothetical_protein
CDS	2756450	2756995	546	reverse	hypothetical_protein
ripA	2757419	2758993	1575	reverse	HTH-type_transcriptional_regulator_RipA
degU	2766507	2767208	702	reverse	Transcriptional_regulatory_protein_DegU
desK	2767243	2768517	1275	reverse	Sensor_histidine_kinase_DesK
tatB	2768501	2769031	531	reverse	Sec-independent_protein_translocase_protein_TatB
tatC	2769025	2769828	804	reverse	Sec-independent_protein_translocase_protein_TatC
tatA	2769825	2770079	255	reverse	Sec-independent_protein_translocase_protein_TatA
CDS	2770110	2771183	1074	reverse	hypothetical_protein
CDS	2771560	2772225	666	forward	hypothetical_protein
CDS	2772222	2773043	822	forward	hypothetical_protein
CDS	2773054	2775060	2007	forward	Carbohydrate-binding_domain-containing_protein
CDS	2776676	2777164	489	reverse	hypothetical_protein
CDS	2777225	2778460	1236	forward	hypothetical_protein
CDS	2778503	2778712	210	reverse	hypothetical_protein
mazF3	2778841	2779104	264	reverse	Endoribonuclease_MazF3
CDS	2779141	2779302	162	reverse	hypothetical_protein
CDS	2779356	2780792	1437	reverse	hypothetical_protein
CDS	2780815	2781162	348	forward	hypothetical_protein
CDS	2781166	2781531	366	reverse	hypothetical_protein
CDS	2781554	2781817	264	reverse	hypothetical_protein
btr	2827149	2828120	972	reverse	HTH-type_transcriptional_activator_Btr
CDS	2881833	2882288	456	reverse	hypothetical_protein
CDS	2882257	2883174	918	reverse	hypothetical_protein
puo	2953314	2953985	672	forward	Putrescine_oxidase
CDS	2954063	2954395	333	reverse	hypothetical_protein
cas2	3007632	3007934	303	reverse	CRISPR-associated_endoribonuclease_Cas2
cas4-cas1	3007931	3009553	1623	reverse	CRISPR-associated_exonuclease_Cas4/endonuclease_Cas1_fusion
CDS	3009546	3010610	1065	reverse	hypothetical_protein
CDS	3010612	3013383	2772	reverse	hypothetical_protein
CDS	3013376	3014923	1548	reverse	hypothetical_protein
CDS	3014925	3016127	1203	reverse	hypothetical_protein
CDS	3016291	3016605	315	forward	hypothetical_protein
CDS	3016618	3016857	240	forward	hypothetical_protein
pcaU	3016883	3017323	441	reverse	Pca_operon_regulatory_protein
CDS	3017339	3017677	339	reverse	hypothetical_protein
CDS	3017957	3018736	780	forward	hypothetical_protein
radD	3018733	3022275	3543	reverse	Putative_DNA_repair_helicase_RadD
CDS	3022470	3022898	429	forward	hypothetical_protein
dprA	3022898	3023803	906	forward	DNA_processing_protein_DprA
CDS	3023803	3024573	771	forward	hypothetical_protein
mrr	3024582	3025511	930	reverse	Mrr_restriction_system_protein
CDS	3025511	3026722	1212	reverse	hypothetical_protein
CDS	3026719	3028206	1488	reverse	putative_type_I_restriction_enzymeP_M_protein
CDS	3028594	3029277	684	forward	hypothetical_protein
dhbF	3031056	3038393	7338	reverse	Dimodular_nonribosomal_peptide_synthase
dhbB	3038390	3039325	936	reverse	Isochorismatase
fepB_2	3039378	3040430	1053	reverse	Ferrienterobactin-binding_periplasmic_protein
fepC	3040502	3041305	804	reverse	Ferric_enterobactin_transport_ATP-binding_protein_FepC
fepG	3041305	3042411	1107	reverse	Ferric_enterobactin_transport_system_permease_protein_FepG
fepD	3042408	3043460	1053	reverse	Ferric_enterobactin_transport_system_permease_protein_FepD
dhbE	3043709	3045433	1725	forward	2,3-dihydroxybenzoate-AMP_ligase
fes	3045430	3046740	1311	forward	Enterochelin_esterase
dhbC	3046737	3047894	1158	forward	Isochorismate_synthase_DhbC
mftF	3073048	3074373	1326	reverse	Putative_mycofactocin_biosynthesis_glycosyltransferase_MftF
